# Supplementary material for: Biogeography and taxonomy of extinct and endangered monk seals illuminated by ancient DNA and skull morphology
Source: Zookeys. 2014 May 14;(409):1–33. doi: 10.3897/zookeys.409.6244 (PMC4042687; doi:10.3897/zookeys.409.6244)
Supplement: XML Treatment for Neomonachus [file zookeys.409.6244-treatment1.xml]

<!DOCTYPE tp:taxon-treatment
  PUBLIC "-//TaxonX//DTD Taxonomic Treatment Publishing DTD v0 20100105//EN" "tax-treatment-NSO.dtd">
<tp:taxon-treatment xmlns:tp="http://www.plazi.org/taxpub"><tp:treatment-meta><mixed-citation publication-type="journal"><person-group><name><surname>Scheel</surname><given-names>Dirk-Martin</given-names></name><name><surname>Slater</surname><given-names>Graham J.</given-names></name><name><surname>Kolokotronis</surname><given-names>Sergios-Orestis</given-names></name><name><surname>Potter</surname><given-names>Charles W.</given-names></name><name><surname>Rotstein</surname><given-names>David S.</given-names></name><name><surname>Tsangaras</surname><given-names>Kyriakos</given-names></name><name><surname>Greenwood</surname><given-names>Alex D.</given-names></name><name><surname>Helgen</surname><given-names>Kristofer M.</given-names></name></person-group><article-title>Biogeography and taxonomy of extinct and endangered monk seals illuminated by ancient DNA and skull morphology</article-title><source>Zookeys</source><day>14</day><month>5</month><year>2014</year><volume>2014</volume><issue>409</issue><fpage>1</fpage><lpage>33</lpage><pub-id pub-id-type="doi">10.3897/zookeys.409.6244</pub-id></mixed-citation></tp:treatment-meta><tp:nomenclature><tp:taxon-name>
                            <tp:taxon-name-part taxon-name-part-type="genus">Neomonachus</tp:taxon-name-part>
                            <object-id xmlns:xlink="http://www.w3.org/1999/xlink" content-type="zoobank" xlink:type="simple">http://zoobank.org/1F643A9A-4D26-44DD-B7D7-C3EB9BE3804B</object-id>
                            <object-id xmlns:xlink="http://www.w3.org/1999/xlink" xlink:type="simple">http://species-id.net/wiki/Neomonachus</object-id>
                        </tp:taxon-name><tp:taxon-authority>Slater &amp; Helgen</tp:taxon-authority><tp:taxon-status xmlns:xlink="http://www.w3.org/1999/xlink" xlink:type="simple">gen. n.</tp:taxon-status></tp:nomenclature><tp:treatment-sec sec-type="Type species"><title>Type species.</title><p><italic><tp:taxon-name>Monachus schauinslandi</tp:taxon-name></italic> Matschie, 1905 (endemic to the Hawaiian Islands).</p></tp:treatment-sec><tp:treatment-sec sec-type="Other included species"><title>Other included species.</title><p>A second species, <italic><tp:taxon-name>Monachus tropicalis</tp:taxon-name></italic> (Gray, 1850) (endemic to the Caribbean region, recently extinct). We note here, as an aside, that an earlier specific epithet, <italic>antillarum</italic> Gray, 1849, has often been included in the synonymy of <italic>tropicalis</italic>, where it is identified either as a partial synonym (e.g., <xref ref-type="bibr" rid="B5">Allen 1880</xref>: 708, <xref ref-type="bibr" rid="B6">1887</xref>: 3, <xref ref-type="bibr" rid="B1">Adam 2004</xref>: 1) or a <italic>nomen nudum</italic> (<xref ref-type="bibr" rid="B104">Wozencraft 2005</xref>: 598), or simply listed as a synonym without comment (<xref ref-type="bibr" rid="B103">Wozencraft 1993</xref>: 331, <xref ref-type="bibr" rid="B14">Berta and Churchill 2012</xref>: 219). However, <xref ref-type="bibr" rid="B39">Gray (1849)</xref> in fact used this name to describe <italic><tp:taxon-name>Cystophora antillarum</tp:taxon-name></italic>, based on a juvenile male specimen of a Hooded seal, supposedly from Jamaica (<xref ref-type="bibr" rid="B5">Allen 1880</xref>, <xref ref-type="bibr" rid="B34">Gill 1866</xref>), and the name is not a <italic>nomen nudum</italic>. It is clear that the skin of the Caribbean monk seal that Gray later used to describe <italic><tp:taxon-name>Phoca tropicalis</tp:taxon-name></italic> (<xref ref-type="bibr" rid="B40">Gray 1850</xref>), also from Jamaica, was not part of his hypodigm of <italic>antillarum</italic>, to which he explicitly attributed a single <italic><tp:taxon-name>Cystophora</tp:taxon-name></italic> skin and skull (<xref ref-type="bibr" rid="B39">Gray 1849</xref>, <xref ref-type="bibr" rid="B40">1850</xref>; <xref ref-type="bibr" rid="B6">Allen 1887</xref>:postscript). Thus the name <italic>antillarum</italic> does not correctly belong in the synonymy of <italic><tp:taxon-name>Neomonachus tropicalis</tp:taxon-name></italic> (it is neither a partial synonym nor a <italic>nomen nudum</italic>). It is instead simply a junior synonym for the Hooded seal, <italic><tp:taxon-name>Cystophora cristata</tp:taxon-name></italic> (which occasionally occurs as a Caribbean vagrant: <xref ref-type="bibr" rid="B67">Mignucci-Giannoni and Odell 2001</xref>, <xref ref-type="bibr" rid="B96">Ward et al. 2013</xref>). The only additional name that correctly belongs in the technical synonymy of <italic>tropicalis</italic> is the junior synonym [<italic><tp:taxon-name>Phoca</tp:taxon-name></italic>] <italic>wilkianus</italic> (<xref ref-type="bibr" rid="B38">Gosse 1851</xref>), described from the Pedro Keys, south coast of Jamaica, soon after <xref ref-type="bibr" rid="B40">Gray’s (1850)</xref> description of <italic>tropicalis</italic> (see <xref ref-type="bibr" rid="B5">Allen 1880</xref>).</p></tp:treatment-sec><tp:treatment-sec sec-type="Etymology"><title>Etymology.</title><p>The new generic name combines the Greek <italic>Neo</italic>- (new), with <italic><tp:taxon-name>Monachus</tp:taxon-name></italic>, the genus name previously used for all monk seals. The name references both the recognition of a new genus within the monk seals and its New World (Western Hemisphere) distribution.</p></tp:treatment-sec><tp:treatment-sec sec-type="Morphological diagnosis"><title>Morphological diagnosis.</title><p>Species of <!--PageBreak--><italic><tp:taxon-name>Neomonachus</tp:taxon-name></italic> can be distinguished from <italic><tp:taxon-name>Monachus</tp:taxon-name></italic> in their smaller average body size and in lacking a white ventral patch on the pelage (in both adults and young) (<xref ref-type="bibr" rid="B1">Adam 2004</xref>). Species of <italic><tp:taxon-name>Neomonachus</tp:taxon-name></italic> possess a narrower and more gracile skull than <italic><tp:taxon-name>Monachus</tp:taxon-name></italic>, with relatively poorly developed sagittal and occipital crests in even the largest males (<xref ref-type="fig" rid="F5">Figure 5</xref>). The rostrum is low and elongate with a conspicuous diastema between C1 and the first upper premolar (P1). In <italic><tp:taxon-name>Monachus</tp:taxon-name></italic>, the diastema is lacking and the anterior edge of P1 may be positioned medially to the canine (<xref ref-type="fig" rid="F5">Figures 5</xref>, <xref ref-type="fig" rid="F6">6</xref>). The antorbital process of the maxilla (<xref ref-type="fig" rid="F7">Figure 7</xref>) is present in <italic><tp:taxon-name>Monachus</tp:taxon-name></italic> but is extremely reduced or absent in <italic><tp:taxon-name>Neomonachus</tp:taxon-name></italic> (<xref ref-type="bibr" rid="B56">King 1956</xref>). The nasals are relatively narrow and posteriorly extended in <italic><tp:taxon-name>Neomonachus</tp:taxon-name></italic> compared to <italic><tp:taxon-name>Monachus</tp:taxon-name></italic> (<xref ref-type="fig" rid="F7">Figure 7</xref>). The zygomatic arch is dorso-ventrally shallow and the jugal portion lacks a well-developed masseteric margin ventrally or orbital margin superiorly (the zygomatic arch is robust and both margins are well-defined in <italic><tp:taxon-name>Monachus</tp:taxon-name></italic>) (<xref ref-type="fig" rid="F5">Figure 5</xref>). The pterygoid shows a conspicuous, laterally flared hamular process in <italic><tp:taxon-name>Neomonachus</tp:taxon-name></italic> (<xref ref-type="bibr" rid="B56">King 1956</xref>) that may be spatulate (<italic><tp:taxon-name>Neomonachus schauinslandi</tp:taxon-name></italic>) or hook-like (<italic><tp:taxon-name>Neomonachus tropicalis</tp:taxon-name></italic>); the process is absent or small and medially inflected in <italic><tp:taxon-name>Monachus</tp:taxon-name></italic> (<xref ref-type="fig" rid="F8">Figure 8</xref>).</p><fig id="F5" position="float" orientation="portrait"><label>Figure 5.</label><caption><p>Lateral views of crania of <bold>a</bold> <italic><tp:taxon-name>Monachus monachus</tp:taxon-name></italic> <bold>b</bold> <italic><tp:taxon-name>Neomonachus schauinslandi</tp:taxon-name></italic>, and <bold>c</bold> <italic><tp:taxon-name>Neomonachus tropicalis</tp:taxon-name></italic>. Arrows indicate the more developed occipital crest and zygomatic arches, and deeper snout of <italic><tp:taxon-name>Monachus</tp:taxon-name></italic> compared to <italic><tp:taxon-name>Neomonachus</tp:taxon-name></italic> species.</p></caption><graphic xmlns:xlink="http://www.w3.org/1999/xlink" xlink:href="zookeys-409-001-g005.jpg" position="float" orientation="portrait" xlink:type="simple"/></fig><fig id="F6" position="float" orientation="portrait"><label>Figure 6.</label><caption><p>Ventral views of palates of <bold>a</bold> <italic><tp:taxon-name>Monachus monachus</tp:taxon-name></italic> <bold>b</bold> <italic><tp:taxon-name>Neomonachus schauinslandi</tp:taxon-name></italic>, and <bold>c</bold> <italic><tp:taxon-name>Neomonachus tropicalis</tp:taxon-name></italic>. The tooth row of <italic><tp:taxon-name>Monachus</tp:taxon-name></italic> is more crowded, likely as a result of the shorter rostrum, and this results in a more obliquely oriented set of post-canine teeth and the lack of a diastema between the upper canine and the first premolar. In <italic><tp:taxon-name>Neomonachus</tp:taxon-name></italic>, there is a distinct diastema between C1 and P1, and the post-canine teeth are arranged more linearly. The upper incisor arcade of <italic><tp:taxon-name>Monachus</tp:taxon-name></italic> is slightly parabolic due to the posterior placement of the lateral incisors, and the anterior premaxilla appears slightly curved. In <italic><tp:taxon-name>Neomonachus</tp:taxon-name></italic>, the incisor arcade is linear and the anterior premaxilla is straight.</p></caption><graphic xmlns:xlink="http://www.w3.org/1999/xlink" xlink:href="zookeys-409-001-g006.jpg" position="float" orientation="portrait" xlink:type="simple"/></fig><fig id="F7" position="float" orientation="portrait"><label>Figure 7.</label><caption><p>Dorsal view of rostra of <bold>a</bold> <italic><tp:taxon-name>Monachus monachus</tp:taxon-name></italic> <bold>b</bold> <italic><tp:taxon-name>Neomonachus schauinslandi</tp:taxon-name></italic>, and <bold>c</bold> <italic><tp:taxon-name>Neomonachus tropicalis</tp:taxon-name></italic>. <italic><tp:taxon-name>Monachus</tp:taxon-name></italic> exhibits a well-developed antorbital process on the maxilla, immediately inferior to the fronto-maxillary suture. The process is reduced or absent in <italic><tp:taxon-name>Neomonachus</tp:taxon-name></italic>. The nasals of <italic><tp:taxon-name>Monachus</tp:taxon-name></italic> are short and triangular, tapering smoothly posteriorly to produce a point at their union. The nasals of <italic><tp:taxon-name>Neomonachus</tp:taxon-name></italic> are longer and do not taper smoothly.</p></caption><graphic xmlns:xlink="http://www.w3.org/1999/xlink" xlink:href="zookeys-409-001-g007.jpg" position="float" orientation="portrait" xlink:type="simple"/></fig><fig id="F8" position="float" orientation="portrait"><label>Figure 8.</label><caption><p>Ventral views of crania of <bold>a</bold> <italic><tp:taxon-name>Monachus monachus</tp:taxon-name></italic> <bold>b</bold> <italic><tp:taxon-name>Neomonachus schauinslandi</tp:taxon-name></italic>, and <bold>c</bold> <italic><tp:taxon-name>Neomonachus tropicalis</tp:taxon-name></italic>, showing the pterygoid region. <italic><tp:taxon-name>Neomonachus</tp:taxon-name></italic> exhibits a well-developed, laterally flared pterygoid hamulus that is visible in dorsal view. The hamulus may be spatulate (<italic><tp:taxon-name>Neomonachus schauinslandi</tp:taxon-name></italic>) or hook-like (<italic><tp:taxon-name>Neomonachus tropicalis</tp:taxon-name></italic>). The hamular process is absent or medially flared in <italic><tp:taxon-name>Monachus</tp:taxon-name></italic>, and is not visible in dorsal view.</p></caption><graphic xmlns:xlink="http://www.w3.org/1999/xlink" xlink:href="zookeys-409-001-g008.jpg" position="float" orientation="portrait" xlink:type="simple"/></fig><p>In ventral view, the morphology of the petromastoid (petrosal-mastoid) complex in relation to the auditory bulla in <!--PageBreak--><!--PageBreak--><!--PageBreak--><italic><tp:taxon-name>Neomonachus</tp:taxon-name></italic> is diagnostic in comparison to <italic><tp:taxon-name>Monachus</tp:taxon-name></italic>. <xref ref-type="bibr" rid="B57">King (1966)</xref> noted that having the petrosal visible within the posterior lacerate foramen was a feature that united <italic><tp:taxon-name>Monachus</tp:taxon-name></italic> and the phocines, although <xref ref-type="bibr" rid="B76">Ray (1976b)</xref> pointed out that it is difficult to distinguish the boundaries of the petrosal and mastoid (petromastoid complex) in the posterior lacerate foramen and that this character was far more variable within lobodontines than King had estimated. He argued that a better standard for delineating this character state uniting <italic><tp:taxon-name>Mirounga</tp:taxon-name></italic> and the lobodontines is a bulla in near contact or complete contact with the exoccipital. We agree with Ray’s assessment, but we note that the configuration of the petromastoid complex and bulla with respect to the posterior lacerate foramen is more complex within “<italic><tp:taxon-name>Monachus</tp:taxon-name></italic>” (i.e. <italic>sensu lato</italic>) than has been previously described. In particular, the petromastoid of <italic><tp:taxon-name>Monachus monachus</tp:taxon-name></italic> is clearly ventrally inflated, such that it protrudes below the rim of the posterior lacerate foramen, forming its entire lateral border (<xref ref-type="fig" rid="F9">Figure 9a</xref>). Furthermore, the ventral expansion of the petromastoid almost completely excludes the flat posterior edge of the bulla from the anterior margin of the posterior lacerate foramen. This morphology, which is also present in the fossil taxon <italic><tp:taxon-name>Pliophoca</tp:taxon-name></italic>, has been proposed as synapormorphic for <tp:taxon-name>Monachini</tp:taxon-name> (<xref ref-type="bibr" rid="B7">Amson and de Muizon 2013</xref>). However, in <italic><tp:taxon-name>Neomonachus</tp:taxon-name></italic>, the tapering posterior margin of the bulla lies completely ventral to the petromastoid, the posterior border of which is visible within the neurocranium through the posterior lacerate foramen (<xref ref-type="fig" rid="F9">Figure 9</xref>: b and c). Ray also noted that the posterior carotid foramen opens in full view in <italic><tp:taxon-name>Monachus</tp:taxon-name></italic> (<italic>sensu lato</italic>) but is partially concealed on the medial bulla wall in phocines (<xref ref-type="bibr" rid="B76">Ray 1976b</xref>). Our observations show that, for <italic><tp:taxon-name>Neomonachus</tp:taxon-name></italic>, the posterior carotid canal opens directly posteriorly, with a flattened dorsal roof formed by excavation of the caudal entotympanic (<xref ref-type="fig" rid="F9">Figure 9</xref>). In <italic><tp:taxon-name>Monachus</tp:taxon-name></italic>, the canal opens postero-ventrally due to a more complete, ring-like opening. These character-state differences are clearly developed even in juvenile individuals, indicating that they are not the outcome of ontogenetic variation.</p><fig id="F9" position="float" orientation="portrait"><label>Figure 9.</label><caption><p>Posteroventral view of the basicranium and left bulla in <bold>a</bold> <italic><tp:taxon-name>Monachus monachus</tp:taxon-name></italic> <bold>b</bold> <italic><tp:taxon-name>Neomonachus schauinslandi</tp:taxon-name></italic>, and <bold>c</bold> <italic><tp:taxon-name>Neomonachus tropicalis</tp:taxon-name></italic>. The bulla of <italic><tp:taxon-name>Monachus</tp:taxon-name></italic> is bordered posteriorly by a ventrally expanded posterior portion of the petro-mastoid complex. The petrosal abuts the bulla’s posterior wall and in ventral view forms the entire lateral and anterolateral border of the posterior lacerate foramen. In <italic><tp:taxon-name>Neomonachus</tp:taxon-name></italic>, the posterior part of the petrosal is visible in the posterior lacerate foramen but remains superior to the bulla. In ventral view, this gives the impression that the anterior border of the posterior lacerate foramen is formed entirely by the bulla. The posterior carotid canal opens posteroventrally in <italic><tp:taxon-name>Monachus</tp:taxon-name></italic>. This apparently results from a relatively complete “ring-like” opening, formed by the bulla. This form of opening is apparent in subadult and juvenile <italic><tp:taxon-name>Monachus</tp:taxon-name></italic>, suggesting that it is not dependent on ontogenetic development or the robusticity of the <italic><tp:taxon-name>Monachus</tp:taxon-name></italic> cranium relative to <italic><tp:taxon-name>Neomonachus</tp:taxon-name></italic>. In contrast, the posterior carotid canal of <italic><tp:taxon-name>Neomonachus</tp:taxon-name></italic> opens directly posteriorly, the opening being an incomplete ring and the dorsal border formed by a flattening of the bulla, perhaps resulting from the bulla’s extension over the petrosal.</p></caption><graphic xmlns:xlink="http://www.w3.org/1999/xlink" xlink:href="zookeys-409-001-g009.jpg" position="float" orientation="portrait" xlink:type="simple"/></fig><!--PageBreak--><p>The upper incisor arcade of <italic><tp:taxon-name>Neomonachus</tp:taxon-name></italic> is sublinear, while that of <italic><tp:taxon-name>Monachus</tp:taxon-name></italic> appears slightly parabolic due to a more posteriorly set I3 (<xref ref-type="bibr" rid="B56">King 1956</xref>; <xref ref-type="fig" rid="F6">Figure 6</xref>). The upper post-canine toothrow of <italic><tp:taxon-name>Neomonachus</tp:taxon-name></italic> is arranged more linearly than in <italic><tp:taxon-name>Monachus</tp:taxon-name></italic>, where the teeth are obliquely oriented. In specimens of <italic><tp:taxon-name>Neomonachus</tp:taxon-name></italic> with unworn dentitions, both upper and lower premolars and first molar possess low, blunt central cusps and two posterior accessory cusps, as compared with a high, pointed central cusp and a single posterior accessory cusp for <italic><tp:taxon-name>Monachus</tp:taxon-name></italic>. In both <italic><tp:taxon-name>Neomonachus</tp:taxon-name></italic> and <italic><tp:taxon-name>Monachus</tp:taxon-name></italic>, p3 is the largest of the lower teeth. However, in <italic><tp:taxon-name>Monachus</tp:taxon-name></italic>, lower post-canine tooth size decreases in the order p3, p2, p4, m1, p1, while the lower teeth of <italic><tp:taxon-name>Neomonachus</tp:taxon-name></italic> decrease in the order p3, p4, p2, m1, p1; and p4 may be larger than p3 in some individuals (<xref ref-type="fig" rid="F10">Figure 10</xref>).</p><fig id="F10" position="float" orientation="portrait"><label>Figure 10.</label><caption><p>Plots of mean upper (<bold>a</bold>) and lower (<bold>b</bold>) relative post-canine tooth size. Relative tooth size is computed by dividing the mesio-distal length of each tooth by the length of the 3rd premolar (which is typically largest) in the same row.</p></caption><graphic xmlns:xlink="http://www.w3.org/1999/xlink" xlink:href="zookeys-409-001-g010.jpg" position="float" orientation="portrait" xlink:type="simple"/></fig><p>The mandible of <italic><tp:taxon-name>Neomonachus</tp:taxon-name></italic> is long and slender compared with that of <italic><tp:taxon-name>Monachus</tp:taxon-name></italic>, and the coronoid process is lower and less broad antero-posteriorly (<xref ref-type="bibr" rid="B56">King 1956</xref>; <xref ref-type="fig" rid="F11">Figure 11</xref>). The mandibular foramen is anteriorly displaced and lies at the termination of a shallow, antero-ventrally oriented sulcus that begins below the level of the mandibular notch. In <italic><tp:taxon-name>Monachus</tp:taxon-name></italic>, the foramen opens directly at this level. The insertion of the pterygoid muscles is relatively undefined in <italic><tp:taxon-name>Neomonachus</tp:taxon-name></italic> as compared to the markedly expanded area evident in <italic><tp:taxon-name>Monachus</tp:taxon-name></italic> (<xref ref-type="fig" rid="F11">Figure 11</xref>).</p><fig id="F11" position="float" orientation="portrait"><label>Figure 11.</label><caption><p>Medial view of right dentaries of <bold>a</bold> <italic><tp:taxon-name>Monachus monachus</tp:taxon-name></italic> <bold>b</bold> <italic><tp:taxon-name>Neomonachus schauinslandi</tp:taxon-name></italic>, and <bold>c</bold> <italic><tp:taxon-name>Neomonachus tropicalis</tp:taxon-name></italic>. The mandibular foramen is situated inferior to the mandibular notch in <italic><tp:taxon-name>Monachus</tp:taxon-name></italic>, and opens immediately to the medial surface of the ramus. In <italic><tp:taxon-name>Neomonachus</tp:taxon-name></italic>, the foramen is anteriorly displaced and is set in a groove or sulcus that extends from inferior to the mandibular notch. Also note the expanded rugose area for insertion of the pterygoid muscles in <italic><tp:taxon-name>Monachus</tp:taxon-name></italic>. This region is poorly developed in <italic><tp:taxon-name>Neomonachus</tp:taxon-name></italic>.</p></caption><graphic xmlns:xlink="http://www.w3.org/1999/xlink" xlink:href="zookeys-409-001-g011.jpg" position="float" orientation="portrait" xlink:type="simple"/></fig></tp:treatment-sec><ref-list><ref id="B5"><mixed-citation xmlns:xlink="http://www.w3.org/1999/xlink" xlink:type="simple"><person-group><name name-style="western"><surname>Allen</surname><given-names>JA</given-names></name></person-group> (<year>1880</year>) <article-title>History of North American pinnipeds: a monograph of the walruses, sea-lions, sea-bears, and seals of North America. Miscellaneous Publications of the U.S.</article-title><source>Geological and Geographical Survey of the Territories</source><volume>12</volume>: <fpage>1</fpage>-<lpage>785</lpage>.</mixed-citation></ref><ref id="B6"><mixed-citation xmlns:xlink="http://www.w3.org/1999/xlink" xlink:type="simple"><person-group><name name-style="western"><surname>Allen</surname><given-names>JA</given-names></name></person-group> (<year>1887</year>) <article-title>The West Indian seal (<italic>Monachus tropicalis</italic> Gray).</article-title><source>Bulletin of the American Museum of Natural History</source><volume>2</volume>: <fpage>1</fpage>-<lpage>33</lpage>.</mixed-citation></ref><ref id="B1"><mixed-citation xmlns:xlink="http://www.w3.org/1999/xlink" xlink:type="simple"><person-group><name name-style="western"><surname>Adam</surname><given-names>PJ</given-names></name></person-group> (<year>2004</year>) <article-title><italic>Monachus tropicalis</italic>.</article-title><source>Mammalian Species</source><volume>747</volume>: <fpage>1</fpage>-<lpage>9</lpage>. doi: <ext-link ext-link-type="doi" xlink:href="10.1644/747" xlink:type="simple">10.1644/747</ext-link></mixed-citation></ref><ref id="B104"><mixed-citation xmlns:xlink="http://www.w3.org/1999/xlink" xlink:type="simple"><person-group><name name-style="western"><surname>Wozencraft</surname><given-names>WC</given-names></name></person-group> (<year>2005</year>) <article-title>Order Carnivora.</article-title> In: <person-group><name name-style="western"><surname>Wilson</surname><given-names>DE</given-names></name><name name-style="western"><surname>Reeder</surname><given-names>DM</given-names></name></person-group> (<role>Eds</role>) <source>Mammal Species of the World: A Taxonomic and Geographic Reference</source>, <edition>third edition</edition>. <publisher-name>Johns Hopkins University Press</publisher-name>, <publisher-loc>Baltimore, Maryland, USA</publisher-loc>, <fpage>532</fpage>-<lpage>628</lpage>.</mixed-citation></ref><ref id="B103"><mixed-citation xmlns:xlink="http://www.w3.org/1999/xlink" xlink:type="simple"><person-group><name name-style="western"><surname>Wozencraft</surname><given-names>WC</given-names></name></person-group> (<year>1993</year>) <article-title>Order Carnivora.</article-title> In: <person-group><name name-style="western"><surname>Wilson</surname><given-names>DE</given-names></name><name name-style="western"><surname>Reeder</surname><given-names>DM</given-names></name></person-group> (<role>Eds</role>) <source>Mammal Species of the World: A Taxonomic and Geographic Reference</source>, <edition>second edition</edition>. <publisher-name>Smithsonian Institution Press</publisher-name>, <publisher-loc>Washington, D.C., USA</publisher-loc>, <fpage>279</fpage>-<lpage>348</lpage>.</mixed-citation></ref><ref id="B14"><mixed-citation xmlns:xlink="http://www.w3.org/1999/xlink" xlink:type="simple"><person-group><name name-style="western"><surname>Berta</surname><given-names>A</given-names></name><name name-style="western"><surname>Churchill</surname><given-names>M</given-names></name></person-group> (<year>2012</year>) <article-title>Pinniped taxonomy: review of currently recognized species and subspecies, and evidence used for their description.</article-title><source>Mammal Review</source><volume>42</volume>: <fpage>207</fpage>-<lpage>234</lpage>. doi: <ext-link ext-link-type="doi" xlink:href="10.1111/j.1365-2907.2011.00193.x" xlink:type="simple">10.1111/j.1365-2907.2011.00193.x</ext-link></mixed-citation></ref><ref id="B39"><mixed-citation xmlns:xlink="http://www.w3.org/1999/xlink" xlink:type="simple"><person-group><name name-style="western"><surname>Gray</surname><given-names>JE</given-names></name></person-group> (<year>1849</year>) <article-title>On the variation of the teeth of the crested seal, <italic>Cystophora cristata</italic>, and on a new species of the genus from the West Indies.</article-title><source>Proceedings of the Zoological Society of London</source><volume>1849</volume>: <fpage>91</fpage>-<lpage>93</lpage>.</mixed-citation></ref><ref id="B34"><mixed-citation xmlns:xlink="http://www.w3.org/1999/xlink" xlink:type="simple"><person-group><name name-style="western"><surname>Gill</surname><given-names>T</given-names></name></person-group> (<year>1866</year>) <article-title>Prodrome of a monograph of the Pinnipedes.</article-title><source>Proceedings of the Essex Institute</source><volume>5</volume>: <fpage>3</fpage>-<lpage>13</lpage>.</mixed-citation></ref><ref id="B40"><mixed-citation xmlns:xlink="http://www.w3.org/1999/xlink" xlink:type="simple"><person-group><name name-style="western"><surname>Gray</surname><given-names>JE</given-names></name></person-group> (<year>1850</year>) <source>Catalogue of the Specimens of the Mammalia in the Collections of the British Museum</source>. <issue>Part 2</issue>. <issue-title>Seals</issue-title>. <publisher-name>British Museum of Natural History</publisher-name>, <publisher-loc>London</publisher-loc>.</mixed-citation></ref><ref id="B67"><mixed-citation xmlns:xlink="http://www.w3.org/1999/xlink" xlink:type="simple"><person-group><name name-style="western"><surname>Mignucci-Giannoni</surname><given-names>AA</given-names></name><name name-style="western"><surname>Odell</surname><given-names>DK</given-names></name></person-group> (<year>2001</year>) <article-title>Tropical and subtropical records of hooded seals (<italic>Cystophora cristata</italic>) dispel the myth of extant Caribbean monk seals (<italic>Monachus tropicalis</italic>).</article-title><source>Bulletin of Marine Science</source><volume>68</volume>: <fpage>47</fpage>-<lpage>58</lpage>.</mixed-citation></ref><ref id="B96"><mixed-citation xmlns:xlink="http://www.w3.org/1999/xlink" xlink:type="simple"><person-group><name name-style="western"><surname>Ward</surname><given-names>N</given-names></name><name name-style="western"><surname>Bogomolni</surname><given-names>A</given-names></name><name name-style="western"><surname>Potter</surname><given-names>C</given-names></name></person-group> (<year>2013</year>) <source>A Stranding Guide to the Marine Mammals of the Wider Caribbean Region: An Introductory Field Guide for Stranding Responders</source>. <publisher-name>Gecko Productions, Wood’s Hole</publisher-name>, <publisher-loc>MA, USA</publisher-loc>.</mixed-citation></ref><ref id="B38"><mixed-citation xmlns:xlink="http://www.w3.org/1999/xlink" xlink:type="simple"><person-group><name name-style="western"><surname>Gosse</surname><given-names>PH</given-names></name></person-group> (<year>1851</year>) <source>A Naturalist’s Sojourn in Jamaica</source>. <publisher-name>Longman, Brown, Green, and Longmans</publisher-name>, <publisher-loc>London</publisher-loc>.</mixed-citation></ref><ref id="B56"><mixed-citation xmlns:xlink="http://www.w3.org/1999/xlink" xlink:type="simple"><person-group><name name-style="western"><surname>King</surname><given-names>JE</given-names></name></person-group> (<year>1956</year>) <article-title>The monk seals (genus <italic>Monachus</italic>).</article-title><source>Bulletin of the British Museum (Natural History)</source><volume>3</volume>: <fpage>203</fpage>-<lpage>256</lpage>. doi: <ext-link ext-link-type="doi" xlink:href="10.1111/j.1469-7998.1966.tb02958.x" xlink:type="simple">10.1111/j.1469-7998.1966.tb02958.x</ext-link></mixed-citation></ref><ref id="B57"><mixed-citation xmlns:xlink="http://www.w3.org/1999/xlink" xlink:type="simple"><person-group><name name-style="western"><surname>King</surname><given-names>JE</given-names></name></person-group> (<year>1966</year>) <article-title>Relationships of the hooded and elephant seals (genera <italic>Cystophora</italic> and <italic>Mirounga</italic>).</article-title><source>Journal of Zoology (London)</source><volume>148</volume>: <fpage>385</fpage>-<lpage>398</lpage>.</mixed-citation></ref><ref id="B76"><mixed-citation xmlns:xlink="http://www.w3.org/1999/xlink" xlink:type="simple"><person-group><name name-style="western"><surname>Ray</surname><given-names>CE</given-names></name></person-group> (<year>1976b</year>) <article-title><italic>Phoca wymani</italic> and other Tertiary seals (Mammalia: Phocidae) described from the eastern seaboard of North America.</article-title><source>Smithsonian Contributions to Paleobiology</source><volume>28</volume>: <fpage>1</fpage>–<lpage>36</lpage>. doi: <ext-link ext-link-type="doi" xlink:href="10.5479/si.00810266.28.1" xlink:type="simple">10.5479/si.00810266.28.1</ext-link></mixed-citation></ref><ref id="B7"><mixed-citation xmlns:xlink="http://www.w3.org/1999/xlink" xlink:type="simple"><person-group><name name-style="western"><surname>Amson</surname><given-names>E</given-names></name><name name-style="western"><surname>de Muizon</surname><given-names>C</given-names></name></person-group> (<year>2013</year>) <article-title>A new durophagous phocid (Mammalia: Carnivora) from the Late Neogene of Peru and considerations on monachine seals phylogeny.</article-title><source>Journal of Systematic Paleontology</source>. doi: <ext-link ext-link-type="doi" xlink:href="10.1080/14772019.2013.799610" xlink:type="simple">10.1080/14772019.2013.799610</ext-link></mixed-citation></ref></ref-list></tp:taxon-treatment>
